# Supplementary material for: Feasibility Study of a Menstrual Hygiene Management Intervention for People with Intellectual Impairments and Their Carers in Nepal
Source: Int J Environ Res Public Health. 2019 Oct 4;16(19):3750. doi: 10.3390/ijerph16193750 (PMC6801804; doi:10.3390/ijerph16193750)
Supplement: Supplementary file 1 [file ijerph-16-03750-s001.zip]

Archive with 2 entries (2 files):
- S1_feasibility_study_indicators_and_results.docx
- S2_quant_results_and_analyses_to_qual_results.docx
